# Supplementary material for: Avian Primordial Germ Cells Are Bipotent for Male or Female Gametogenesis
Source: Front Cell Dev Biol. 2021 Sep 29;9:726827. doi: 10.3389/fcell.2021.726827 (PMC8511492; doi:10.3389/fcell.2021.726827)
Supplement: Supplementary file 2 [file Data_Sheet_2.xlsx]

## Sheet: sexChromosomes
ID	WHet	Wmissing	W Sex	WHap	ZHet	ZMiss	ZHom	ZHapF	ZHapM	Parent1	Parent2
Surrogate hosts
iCaspase9 62621	0	11	M		1035	73	FALSE		[]
iCaspase9 63732	0	11	M		1282	69	FALSE		[]
Hy-line layer	0	0	F	SLK7	0	77	TRUE	7
PGCs
SLK2 PGCs	0	11	M		494	69	FALSE		[4,5,6,16,17,20,21,22,23,24,25,27,30,31]
SLK3 PGCs	0	11	M		598	68	FALSE		[15,26,28,29]
SLK-SN6 PGCs	0	3	F	SLK7	0	644	TRUE	13
SLK-SN8 PGCs	0	1	F	SLK7	0	278	TRUE	12
♂ surrogates carrying ♂ PGCs x ♀ surrogates carrying ♀ PGCs (Group 1)
SLKS1-38-1	0	0	F	SLK7	0	63	TRUE	20		SLK2	SILKI-SN6
SLKS1-38-10	0	0	F	SLK7	0	63	TRUE	23		SLK2	SILKI-SN8
SLKS1-38-14	0	0	F	SLK7	0	64	TRUE	24		SLK2	SILKI-SN8
SLKS1-38-15	0	0	F	SLK7	0	64	TRUE	25		SLK2	SILKI-SN8
SLKS1-38-16	0	11	M		583	63	FALSE		[12,27]	SLK2	SILKI-SN8
SLKS1-38-19	0	11	M		537	62	FALSE		[12]	SLK2	SILKI-SN8
SLKS1-38-3	0	0	F	SLK7	0	64	TRUE	21		SLK2	SILKI-SN8
SLKS1-38-42	0	0	F	SLK7	0	64	TRUE	26		SLK3	SILKI-SN6
SLKS1-38-45	0	11	M		662	63	FALSE		[12]	SLK2	SILKI-SN8
SLKS1-38-53	0	0	F	SLK7	0	64	TRUE	27		SLK2	SILKI-SN8
SLKS1-38-54	0	0	F	SLK7	0	63	TRUE	16		SLK2	SILKI-SN8
SLKS1-38-57	0	11	M		599	64	FALSE		[13]	SLK2	SILKI-SN6
SLKS1-38-59	0	0	F	SLK7	0	64	TRUE	28		SLK3	SILKI-SN8
SLKS1-38-6	0	11	M		596	62	FALSE		[13,21,27]	SLK2	SILKI-SN6
SLKS1-38-60	0	11	M		730	62	FALSE		[6,12,16,23]	SLK2	SILKI-SN8
SLKS1-38-64	0	0	F	SLK7	0	63	TRUE	29		SLK3	SILKI-SN6
SLKS1-38-68	0	0	F	SLK7	0	62	TRUE	30		SLK2	SILKI-SN6
SLKS1-38-69	0	11	M		629	63	FALSE		[13]	SLK2	SILKI-SN6
SLKS1-38-7	0	0	F	SLK7	0	64	TRUE	22		SLK2	SILKI-SN8
SLKS1-38-70	0	11	M		607	63	FALSE		[13]	SLK2	SILKI-SN6
SLKS1-38-73	0	11	M		704	63	FALSE		[12]	SLK2	SILKI-SN8
SLKS1-38-74	0	11	M		516	63	FALSE		[13]	SLK2	SILKI-SN6
SLKS1-38-77	0	11	M		665	64	FALSE		[13]	SLK2	SILKI-SN6
SLKS1-38-8	0	11	M		674	63	FALSE		[12]	SLK2	SILKI-SN8
SLK10S3-07-27*	0	11	M		521	65	FALSE		[4,13]	SLK2	SILKI-SN6
SLK10S3-07-31*	0	11	M		699	64	FALSE		[12]	SLK2	SILKI-SN8
♂ surrogates carrying ♀ PGCs (Group 3)
SLK10S3-07-109	0	11	M		1478	76	FALSE		[13]		SILKI-SN6
SLK10S3-07-111	0	0	F	SLK7	0	63	TRUE	13			SILKI-SN6
SLK10S3-07-112	0	0	F	SLK7	0	66	TRUE	13			SILKI-SN6
SLK10S3-07-119	0	0	F	SLK7	0	64	TRUE	13			SILKI-SN6
SLK10S3-07-121	0	0	F	SLK7	0	63	TRUE	13			SILKI-SN6
SLK10S3-07-124	0	0	F	SLK7	0	62	TRUE	13			SILKI-SN6
SLK10S3-07-127	0	0	F	SLK7	0	66	TRUE	13			SILKI-SN6
SLK10S3-07-129	0	11	M		1439	73	FALSE		[13]		SILKI-SN6
SLK10S3-07-145	0	0	F	SLK7	0	63	TRUE	13			SILKI-SN6
SLK10S3-07-19	0	0	F	SLK7	0	63	TRUE	13			SILKI-SN6
SLK10S3-07-24	0	0	F	SLK7	0	63	TRUE	13			SILKI-SN6
SLK10S3-07-3	0	0	F	SLK7	0	63	TRUE	13			SILKI-SN6
SLK10S3-07-47	0	11	M		1438	74	FALSE		[13]		SILKI-SN6
SLK10S3-07-53	0	0	F	SLK7	0	62	TRUE	13			SILKI-SN6
SLK10S3-07-57	0	11	M		1438	80	FALSE		[13]		SILKI-SN6
SLK10S3-07-63	0	11	M		1444	78	FALSE		[13]		SILKI-SN6
SLK10S3-07-64	0	11	M		1455	77	FALSE		[13]		SILKI-SN6
SLK10S3-07-70	0	0	F	SLK7	0	63	TRUE	13			SILKI-SN6
SLK10S3-07-71	0	0	F	SLK7	0	63	TRUE	13			SILKI-SN6
SLK10S3-07-8	0	0	F	SLK7	0	63	TRUE	13			SILKI-SN6
SLK10S3-07-82	0	11	M		1486	77	FALSE		[13]		SILKI-SN6
SLK10S3-07-98	0	11	M		1490	73	FALSE		[13]		SILKI-SN6
♀ surrogates carrying ♂ PGCs (Group 2)
SLK10S3-43-10	0	11	M		1286	75	FALSE		[16]	SLK2
SLK10S3-43-11	0	11	M		1251	75	FALSE		[]	SLK2
SLK10S3-43-12	0	11	M		1311	73	FALSE		[5,27]	SLK2
SLK10S3-43-13	0	11	M		1252	72	FALSE		[30]	SLK2
SLK10S3-43-14	0	11	M		1318	66	FALSE		[30]	SLK2
SLK10S3-43-15	0	11	M		1392	76	FALSE		[]	SLK2
SLK10S3-43-17	0	11	M		1392	74	FALSE		[5,27]	SLK2
SLK10S3-43-2	0	11	M		1188	74	FALSE		[]	SLK2
SLK10S3-43-3	0	11	M		1301	71	FALSE		[]	SLK2
SLK10S3-43-4	0	11	M		1246	76	FALSE		[]	SLK2
SLK10S3-43-5	0	11	M		1204	71	FALSE		[]	SLK2
SLK10S3-43-8	0	11	M		1343	73	FALSE		[]	SLK2
